# Supplementary material for: Circadian Disruption Exacerbates Innate Immune Responses by Modulating the Bistability of Pro-Inflammatory Signaling: A Dynamical Modeling Study
Source: Biomedicines. 2026 Jun 26;14(7):1454. doi: 10.3390/biomedicines14071454 (PMC13406095; doi:10.3390/biomedicines14071454)
Supplement: Supplementary file 1 [file biomedicines-14-01454-s001.zip]

Archive with 1 entries (1 files):
- biomedicines-4363829-supplementary.pdf
